# Supplementary material for: AMPKα2 promotes tumor immune escape by inducing CD8+ T-cell exhaustion and CD4+ Treg cell formation in liver hepatocellular carcinoma
Source: BMC Cancer. 2024 Mar 1;24:276. doi: 10.1186/s12885-024-12025-y (PMC10905944; doi:10.1186/s12885-024-12025-y)
Supplement: Supplementary file 1 — Supplementary Material 1. [file 12885_2024_12025_MOESM1_ESM.xlsx]

## Sheet: Sheet1
Supplementary Table S1. Details of datasets used in this study.
Cancer type	TCGA-STAD			TCGA-BLCA			TCGA-COAD			TCGA-HNSC			TCGA-KIRP			TCGA-KIRC			TCGA-THCA			TCGA-ESCA			TCGA-BRCA			TCGA-PRAD			TCGA-LUAD			TCGA-LUSC			TCGA-KICH			TCGA-LIHC
	Normal	Tumor	Total	Normal	Tumor	Total	Normal	Tumor	Total	Normal	Tumor	Total	Normal	Tumor	Total	Normal	Tumor	Total	Normal	Tumor	Total	Normal	Tumor	Total	Normal	Tumor	Total	Normal	Tumor	Total	Normal	Tumor	Total	Normal	Tumor	Total	Normal	Tumor	Total	Normal	Tumor	Total
Patients	32	375	407	19	411	430	41	471	512	44	502	546	32	289	321	72	535	607	58	510	568	11	162	173	113	1104	1217	52	499	551	59	530	589	49	501	550	24	65	89	50	374	424
Age
<65	10(31.3%)	155(41.3%)	165(40.5%)	5(26.3%)	151(36.7%)	156(36.3%)	11(26.8)	176(37.4%)	187(36.5%)	24(54.5%)	311(62.0%)	335(61.4%)	16(50.0%)	173(59.9%)	189(58.9%)	41(56.9%)	335(62.6%)	376(61.9%)	48(82.8%)	433(54.9%)	481(84.7%)	3(27.3%)	97(59.9%)	100(57.8%)	82(72.6%)	761(68.9%)	843(69.3%)	34(65.4%)	332(66.5%)	366(66.4%)	27(45.8%)	231(43.6%)	258(43.8%)	16(32.7%)	170(33.9%)	186(33.8%)	17(70.8%)	50(76.9%)	67(75.3%)	20(40.0%)	222(59.4%)	242(57.1%)
≥65	22(68.7%)	216(57.6%)	238(58.5%)	14(73.7%)	260(63.3%)	274(63.7%)	30(73.2%)	293(62.2%)	323(63.1%)	20(45.5%)	190(37.8%)	210(38.9%)	16(50.0%)	113(39.1%)	129(40.2%)	31(43.1%)	200(37.4%)	231(38.1%)	10(17.2%)	77(15.1%)	87(15.3%)	8(72.7%)	65(40.1%)	73(42.2%)	31(27.4%)	342(31.0%)	373(30.6%)	18(34.6%)	167(33.5%)	185(33.6%)	32(54.2%)	280(52.8%)	312(53.0%)	33(67.3%)	322(64.3%)	355(64.6%)	7(29.2%)	15(23.1%)	22(24.7%)	30(60.0%)	151(40.4%)	181(42.7%)
Gender
Female	10(31.3%)	134(35.75)	144(35.4%)	9(47.4%)	108(26.3%)	117(27.2%)	21(51.2%)	223(47.3%)	244(47.7%)	14(31.8%)	134(26.7%)	148(27.1%)	10(31.3%)	77(26.6%)	87(27.1%)	20(27.8%)	186(34.8%)	206(33.9%)	41(70.7%)	371(727%).	412(72.5%)	3(27.3%)	23(14.2%)	26(15.0%)	112(99.1%)	1091(98.8%)	1203(98.8%)	na	na		34(57.6%)	285(53.8%)	319(54.2%)	14(28.6%)	130(25.9%)	144(26.2%)	12(50.0%)	26(40.0%)	38(42.7%)	22(44.0%)	121(32.4%)	143(33.7%)
Male	22(68.7%)	241(64.3%)	263(64.6%)	10(52.6%)	303(73.7%)	313(73.0%)	20(48.8%)	246(52.2%)	266(52.0%)	30(68.2%)	368(73.3%)	398(72.9%)	22(68.8%)	212(73.4%)	234(72.9%)	52(72.2%)	349(65.2%)	401(66.1%)	17(29.3%)	139(27.3%)	156(27.5%)	8(72.7%)	139(85.8%)	147(85.0%)	1(0.9%)	12(1.1%)	13(1.1%)	52(100.0%)	449(90.0%)	501(90.9%)	25(42.4%)	245(46.2%)	270(45.8%)	35(71.4%)	371(74.1%)	406(73.8%)	12(50.0%)	39(60.0%)	51(57.3%)	28(56.0%)	253(67.7%)	281(66.3%)
Stage
I-II	21(65.6%)	164	185(45.5%)	4(21.1%)	133(32.4%)	137(31.9%)	26(63.4%)	261(55.4%)	287(56.1%)	18(40.9%)	95(18.9%)	113(20.7%)	16(50.0%)	194(67.1%)	210(65.4%)	36(50.0%)	327(61.1%)	363(59.8%)	42(72.4%)	338(66.3%)	380(66.9%)	7(63.6%)	85(52.5%)	92(53.2%)	85(75.2%)	810(73.4%)	895(73.5%)	na	na		43(72.9%)	412(77.7%)	455(77.2%)	43(87,8%)	406(81.0%)	449(81.6%)	17(70.8%)	45(69.2%)	62(69.7%)	29(58.0%)	260(69.5%)	289(68.2%)
III-IV	10(31.3%)	188	198(48.6%)	15(78.9%)	276(67.2%)	191(67.7%)	14(34.1%)	197(41.8%)	211(41.2%)	25(56.8%)	339(67.5%)	364(66.7%)	16(50.0%)	66(22.8%)	82(25.5%)	36(50.0%)	205(38.3%)	241(39.7%)	16(27.6%)	170(33.3%)	186(32.7%)	2(18.2%)	57(35.2%)	59(34.1%)	27(23.9%)	270(24.5%)	297(24.4%)	na	na		15(25.4%)	410(77.4%)	425(72.2%)	6(12.2%)	91(18.2%)	97(17.6%)	7(29.2%)	20(31.0%)	27(30.3%)	13(26.0%)	90(24.1%)	103(24.3%)
M
M0	28(87.5%)	330(88.0%)	358(88.0%)	10(52.6%)	199(48.4%)	209(48.6%)	27(65.9%)	343(72.8%)	370(72.3%)	2(4.5%)	188(37.5%)	190(34.8%)	17(53.1%)	95(32.9%)	112(34.9%)	53(73.6%)	424(79.3%)	477(78.6%)	41(70.7%)	286(56.1%)	327(57.6%)	6(54.5%)	121(74.7%)	127(73.4%)	104(92.0%)	917(83.1%)	927(76.2%)	na	na		40(67.8%)	358(67.5%)	398(67.6%)	32(65.3%)	411(82.0%)	443(80.5%)	5(20.8%)	34(52.3%)	39(43.8%)	33(66.0%)	268(71.7%)	301(71.0%)
M1	2(6.3%)	25(6.7%)	27(6.6%)	na	11(2.7%)	11(2.6%)	7(17.1%)	65(13.8%)	72(14.1%)	na	1(0.2%)	1(0.2%)	3(9.4%)	9(3.1%)	12(3.7%)	19(26.4%)	78(14.6%)	97(16.0%)	2(3.4%)	9(1.8%)	11(1.93%)	na	8(4.9%)	8(4.6%)	2(1.8%)	22(2.0%)	24(2.0%)	na	na		2(3.4%)	25(4.7%)	27(4.6%)	1(2.0%)	7(1.4%)	8(1.5%)	2(8.3%)	2(3.1%)	4(4.5%)	1(2.0%)	4(1.1%)	5(1.2%)
N
N0-1	23(71.9%)	208(55.5%)	231(56.8%)	14(73.7%)	284(69.1%)	298(69.3%)	35(85.4%)	384(81.5%)	429(83.8%)	23(52.3%)	236(47.0%)	259(47.4%)	17(53.1%)	73(25.3%)	90(28.0%)	40(55.6%)	256(47.9%)	296(48.8%)	53(91.4%)	460(90.2%)	513(90.3%)	7(63.6%)	129(79.6%)	136(78.6%)	94(83.2%)	885(80.2%)	979(80.4%)	47(90.4%)	426(85.4%)	473(85.8%)	42(71.2%)	440(83.0%)	482(81.8%)	45(91.8%)	450(89.8%)	495(90.0%)	13(54.2%)	42(64.6%)	55(61.8%)	32(64.0%)	258(69.0%)	290(68.4%)
N2-3	8(25.0%)	149(39.7%)	157(38.6%)	5(26.3%)	84(20.4%)	89(3.0%)	6(14.6%)	85(18.0%)	91(17.8%)	8(18.2%)	173(34.5%)	181(33.2%)	na	4(1.4%)	4(1.3%)	na	na		na	na		2(18.2%)	15(9.3%)	17(9.8%)	16(14.2%)	198(17.9%)	214(17.6%)	na	na		13(22.0%)	76(14.3%)	89(15.1%)	3(6.1%)	45(9.0%)	48(8.7%)	1(4.2%)	2(3.1%)	3(3.4%)	na	na	na
T
T1-2	14(43.8%)	99(26.4%)	113(27.8%)	5(26.3%)	123(30.0%)	128(29.8%)	5(12.2%)	91(19.3%)	96(18.8%)	23(52.3%)	178(35.5%)	201(36.8%)	18(56.3%)	226(78.2%)	244(76.0%)	41(56.9%)	345(64.5%)	386(63.6%)	33(56.9%)	310(60.8%)	343(60.4%)	8(72.7%)	64(39.5%)	72(14.6%)	94(83.2%)	922(83.5%)	1016(83.5%)	29(55.8%)	189(37.9%)	218(39.6%)	56(94.9%)	460(86.8%)	516(87.6%)	43(87.8%)	407(81.2%)	450(81.8%)	17(70.8%)	45(69.2%)	62(69.7%)	34(68.0%)	278(74.3%)	312(73.6%)
T3-4	18(56.2%)	268(71.5%)	286(70.3%)	14(73.7%)	254(61.8%)	268(62.3%)	36(87.8%)	377(80.0%)	413(80.1%)	21(47.7%)	268(53.4%)	289(52.9%)	14(43.7%)	61(21.1%)	75(23.4%)	31(43.1%)	190(35.5%)	221(36.4%)	25(43.1%)	198(38.8%)	223(39.3%)	1(9.1%)	81(50.0%)	82(43.4%)	19(16.8%)	178(16.1%)	197(16.2%)	23(44.2%)	303(60.7%)	326(59.2%)	3(5.1%)	67(12.6%)	70(11.9%)	6(12.2%)	94(18.8%)	100(18.2%)	7(29.2%)	20(31.0%)	27(30.3%)	16(32.0%)	93(24.9%)	109(25.7%)
